# Supplementary material for: Mouse IgA modulates human gut microbiota with inflammatory bowel disease patients
Source: J Gastroenterol. 2024 Jun 14;59(9):812–24. doi: 10.1007/s00535-024-02121-y (PMC11339086; doi:10.1007/s00535-024-02121-y)
Supplement: Supplementary file 1 — Supplementary file1 (XLSX 15 KB) [file 535_2024_2121_MOESM1_ESM.xlsx]

## Sheet: Supplementary Table1
Supplementary Table1 IBD patient characteristics
										treatment						Mayo score					CD activity index
IBD	patient ID	IBD type	gender	age	BMI	Hemoglobin (g/dl)	Hematocrit	C-reactive protein (mg/dl)	Albumin (mg/dl)	5-Aminosalicylic acid	prednisolone	AZA/6-MP	Tac/CyA	infliximab	adalimumab	Stool frequency	Rectal bleeding	Mucosal endoscopic appearance	physician assessment	total Mayo score	Total number of soft/liquid stools in the last 7 days	Abdominal pain	General well-being	Extraintestinal Findings/Complications	Anti-diarrhea drug	Abdominal mass	Extraintestinal Findings/Complications	Hematocrit	Weight	CDAI total score
UC	UC1	Pan Colitis	M	42	24.1115	13	38.8	8.8	2	Yes	Yes	No	No	No	No	2	2	3	2	9
	UC2	Pan Colitis	M	39	26.9531	8.7	29.5	1.95	2.7	Yes	No	No	No	Yes	No	2	2	3	2	9
	UC3	Left-sided colitis	M	39	18.7242	15.2	43.8	0.03	4.5	Yes	No	No	No	Yes	No	0	1	1	1	3
	UC4	Left-sided colitis	M	27	23.391	13.8	41.5	1	5	Yes	No	No	No	No	No	0	0	0	0	0
	UC5	Left-sided colitis	F	58	20.0166	9.9	30.2	0.4	3.5	Yes	No	No	No	Yes	No	0	1	3	1	5
	UC6	Pan Colitis	M	52	25.4482	8	23.4	14.9	2.2	No	No	No	No	No	Yes	3	1	3	1	8
	UC7	Pan Colitis	M	57	23.5429	14.8	43.4	0.02	4.4	Yes	No	Yes	No	No	No	0	0	0	0	0
	UC8	Pan Colitis	M	51	21.11	12.5	38.5	6.69	2.7	Yes	Yes	No	No	No	No	3	3	2	2	10
	UC9	Pan Colitis	M	21	17.67	10	32.9	0.29	3.2	Yes	Yes	No	No	No	No	3	2	2	2	9
	UC10	Pan Colitis	F	35	16.2885	8.6	27.6	0.34	2.4	No	Yes	No	No	No	No	1	1	3	1	6
	UC11	Pan Colitis	F	28	17.4073	14.5	40.5	8.29	2.6	Yes	Yes	No	No	No	No	3	3	3	2	11
	UC12	Pan Colitis	M	32	19.4	13.8	42.3	6.02	3.7	Yes	Yes	No	No	No	No	3	2	3	3	11
	UC13	Pan Colitis	M	22	16.01	13.5	39.2	6.68	3.1	Yes	Yes	No	No	No	No	2	1	3	2	8
CD	CD1	Ileocolon	M	27	19.8962	10.4	34.9	4.7	3.1	Yes	Yes	No	No	No	Yes						6	15	0	20	0	0	anal fistula	72.6	9.56276	123.163
	CD2	Ileocolon	M	28	24.0021	13.4	39.1	0.02	4.3	No	No	No	No	Yes	No						0	0	7	0	0	0		47.4	-9.10064	45.2994
	CD3	Ileocolon	M	43	21.6029	13.1	40.9	3.2	2.7	Yes	No	No	No	No	No						28	90	147	0	0	0		36.6	1.80507	303.405
	CD4	Ileocolon	M	54	22.9417	15.2	45.4	0.2	4.7	Yes	No	No	No	No	No						0	15	0	20	0	0	abdominal abscess	9.6	-4.28038	40.3196
	CD5	Ileum	M	29	18.8456	14.8	42.8	0.5	3.6	Yes	No	Yes	No	No	No						0	0	0	20	0	0	anal fistula	25.2	14.3382	59.5382
	CD6	Colon	M	66	18.9259	11.7	35.5	7.13	3.1	No	No	No	Yes	No	No						28	50	84	20	0	0	Fever	69	13.9733	264.973
	CD7	Colon	F	73	17.3817	8.9	27.7	5.51	2	Yes	No	No	No	No	No						42	0	7	20	0	0	abdominal abscess	32	20.9925	192
